# Supplementary material for: Feasibility and acceptability of research-grade wearables for health and labor capacity monitoring in the context of climate change and heat stress: The case of Nouna, Burkina Faso
Source: PLoS One. 2025 Oct 15;20(10):e0330835. doi: 10.1371/journal.pone.0330835 (PMC12527170; doi:10.1371/journal.pone.0330835)
Supplement: S5 — (XLSX) [file pone.0330835.s005.xlsx]

## Sheet: Acceptability
Household	Sex	Sensor	I was happy to wear the sensor	I was disturbed by wearing the sensor	I found the sensor easy to wear/use	I found the sensor important for my health	I found the sensor useful	I found the sensor requiring too much attention and care	I found the sensor difficult to wear	I found the sensor strange to wear	Wearing the sensor affected my working/daily routine	During the day, while working, I forgot I was wearing the sensor	I must interrupt my working activities several times because of the sensor	The sensor was limiting my movement	Hindering factor: Length of time required to wear	Hindering factor: Interaction level required (i.e. taking care of the sensor)	Hindering factor: Desired sensor feedback (i.e. getting information from the sensor)	Hindering factor: Adverse effects	Hindering factor: Social acceptance	Hindering factor: Disturbance of daily activity	Hindering factor: Disturbance of sleep	Hindering factor: Disturbance of personal hygiene routine
1	2	1	2	4	4	2	2	1	4	4	4	4	4	4	0	1	1	0	0	0	0	0
1	2	2	2	2	2	2	2	1	2	2	4	4	4	4
1	2	3	2	2	2	2	2	4	4	4	4	4	4	4
1	2	4	2	4	2	2	2	1	4	4	4	4	4	4
1	1	1	2	4	2	2	2	2	4	2	4	4	4	4	1	1	1	1	0	0	0	0
1	1	2	2	4	2	2	2	2	4	2	4	4	4	4
1	1	3	2	2	2	2	2	2	3	3	4	4	4	4
1	1	4	2	4	2	2	2	2	4	2	4	4	4	4
2	1	1	2	4	2	2	2	4	4	2	2	4	4	4	0	1	1	0	1	0	0	0
2	1	2	2	4	2	2	2	4	4	2	4	4	4	4
2	1	3	2	4	4	2	2	2	2	3	4	4	4	4
2	1	4	2	4	2	2	2	4	4	2	4	4	4	4
2	2	1	2	4	4	2	2	1	2	1	4	4	4	4	0	1	0	0	0	0	0	1
2	2	2	2	4	4	2	2	2	2	3	4	4	4	5
2	2	3	2	2	2	2	2	2	4	4	4	4	4	4
2	2	4	3	2	4	2	2	2	4	2	4	5	5	4
3	1	1	2	4	2	2	2	2	4	2	4	4	4	4	1	1	1	1	0	0	0	0
3	1	2	2	4	2	2	2	2	4	4	4	4	4	4
3	1	3	2	4	2	2	2	3	4	2	4	4	4	4
3	1	4	2	4	2	2	2	2	4	2	4	4	4	4
3	2	1	2	4	4	2	3	1	2	2	4	4	4	4	1	1	1	1	1	0	0	0
3	2	2	3	2	4	3	4	1	3	2	4	4	4	5
3	2	3	2	2	2	2	2	2	2	2	4	4	4	4
3	2	4	2	2	4	2	2	2	2	2	4	4	3	4
4	1	1	2	4	2	2	2	2	4	4	4	4	4	4	1	1	1	0	0	0	0	0
4	1	2	2	4	2	2	2	2	4	2	4	4	4	4
4	1	3	2	4	2	2	2	2	4	2	4	4	4	4
4	1	4	2	4	2	2	2	2	4	2	4	4	4	4
4	2	1	2	2	4	2	2	1	2	2	4	4	4	4	1	1	1	0	0	0	0	0
4	2	2	2	2	2	2	2	2	4	2	4	5	5	5
4	2	3	2	2	2	2	2	2	4	3	4	4	4	4
4	2	4	2	2	4	2	2	1	2	1	5	4	4	5
5	1	1	1	4	2	2	2	2	4	2	4	4	4	4	0	1	0	0	0	1	0	1
5	1	2	2	4	2	2	2	2	4	2	4	4	4	4
5	1	3	2	2	2	2	2	2	4	2	4	4	4	4
5	1	4	2	4	2	2	2	2	4	4	4	4	4	4
5	2	1	2	4	4	2	2	2	4	2	3	4	4	4	1	0	0	0	0	0	0	0
5	2	2	2	2	2	2	2	1	2	3	4	5	5	4
5	2	3	2	4	2	2	2	2	4	4	4	4	4	4
5	2	4	2	3	4	2	2	2	2	2	2	5	5	4
6	2	1	2	4	2	2	2	2	4	2	4	5	5	4	0	1	0	0	0	0	0	1
6	2	2	2	2	2	2	1	1	2	2	5	4	5	4
6	2	3	2	4	2	2	2	2	4	3	4	4	4	4
6	2	4	2	2	2	2	2	1	2	2	4	5	5	5
6	1	1	2	4	2	2	2	4	4	2	2	4	3	2	1	1	1	0	0	0	0	0
6	1	2	4	2	2	2	2	2	4	2	4	4	4	4
6	1	3	3	3	3	3	3	3	3	3	3	3	3	3
6	1	4	2	4	2	2	2	2	4	4	4	4	4	4
7	2	1	2	2	4	3	3	1	4	2	2	4	4	4	1	1	1	1	0	0	0	0
7	2	2	2	2	2	2	2	1	4	2	4	4	4	4
7	2	3	2	4	4	2	3	1	4	1	4	4	4	5
7	2	4	2	4	4	2	2	1	2	1	4	5	5	5
7	1	1	2	4	2	2	2	2	4	2	4	4	4	4	1	0	0	0	0	0	0	0
7	1	2	2	4	2	2	2	2	4	2	4	4	4	4
7	1	3	2	4	2	2	2	2	4	3	4	4	4	4
7	1	4	2	4	4	2	2	2	4	2	4	4	4	4
8	2	1	4	2	4	2	2	2	4	2	3	5	5	5	1	0	0	0	0	0	0	0
8	2	2	2	3	3	2	2	1	3	2	4	4	4	4
8	2	3	2	4	2	2	2	2	4	4	4	4	5	5
8	2	4	2	4	2	1	2	2	2	2	5	4	3	4
8	1	1	2	2	2	2	2	2	4	2	4	4	4	4	1	1	1	1	0	0	0	0
8	1	2	2	4	2	2	2	2	4	2	2	4	4	4
8	1	3	2	4	2	2	2	2	4	4	4	4	4	4
8	1	4	2	4	2	2	2	2	4	2	4	4	4	4
9	1	1	2	4	2	2	2	2	3	2	4	2	4	4	1	0	0	0	0	0	0	0
9	1	2	2	4	2	2	2	2	4	2	4	4	4	4
9	1	3	2	4	2	2	2	2	4	2	4	4	4	4
9	1	4	2	4	2	2	2	2	4	2	4	4	4	4
9	2	1	4	2	4	2	3	1	2	1	4	4	4	3	0	1	1	0	0	0	1	1
9	2	2	2	4	3	2	2	1	4	2	4	4	4	4
9	2	3	2	4	2	2	2	2	4	3	4	4	4	4
9	2	4	3	2	3	2	2	2	4	2	5	5	5	5
10	1	1	2	4	2	2	2	2	4	2	2	4	4	4	0	0	1	0	0	0	0	1
10	1	2	2	4	2	2	2	2	4	2	2	4	4	4
10	1	3	2	4	2	2	2	2	4	2	4	4	4	4
10	1	4	2	2	2	2	2	2	2	2	2	4	4	4
10	2	1	2	4	2	2	2	2	3	4	4	4	4	4	0	1	1	0	0	0	0	1
10	2	2	2	4	2	2	2	2	3	4	4	4	4	4
10	2	3	2	4	2	2	2	2	2	2	4	4	4	4
10	2	4	3	3	3	3	3	3	3	3	3	4	4	4
11	2	1	3	3	3	3	3	3	3	3	2	4	4	4	0	0	1	0	0	0	0	0
11	2	2	2	4	2	1	2	1	2	3	5	4	4	5
11	2	3	3	3	3	3	3	3	3	3	3	3	3	3
11	2	4	2	2	2	2	2	1	4	2	5	5	5	5
11	1	1	2	4	2	2	2	2	4	2	4	4	4	4	1	0	0	0	0	0	0	0
11	1	2	2	4	3	2	2	2	4	2	4	4	4	4
11	1	3	2	5	2	3	3	1	3	4	4	4	4	4
11	1	4	2	4	2	2	2	2	4	2	4	3	4	4
12	1	1	2	4	2	2	2	2	4	2	4	4	4	4	0	1	1	0	1	0	0	1
12	1	2	2	4	2	2	2	2	2	2	2	4	4	4
12	1	3	2	2	2	2	2	2	4	2	2	4	2	4
12	1	4	2	4	2	2	2	2	4	2	2	4	4	4
12	2	1	2	4	2	2	2	2	4	3	4	4	4	4	0	0	1	0	0	0	1	1
12	2	2	2	4	2	2	2	2	4	4	4	4	4	4
12	2	3	2	4	2	2	2	2	4	4	4	4	4	4
12	2	4	2	4	2	2	2	2	2	4	4	4	4	4
13	1	1	2	4	2	2	2	2	4	2	4	4	4	4	0	1	1	0	1	0	0	0
13	1	2	2	4	2	2	2	2	4	2	4	4	4	4
13	1	3	2	2	2	2	2	2	4	2	4	4	4	4
13	1	4	2	4	2	2	2	2	4	2	4	4	4	4
13	2	1	2	4	2	2	2	2	4	4	4	4	5	4	0	1	1	0	0	0	0	1
13	2	2	2	4	2	2	2	2	4	4	4	4	4	4
13	2	3	2	4	2	2	2	2	4	4	4	4	4	4
13	2	4	2	4	2	2	2	2	4	4	4	4	4	4
14	1	1	2	2	2	2	2	2	4	2	2	4	4	4	0	1	1	0	0	0	0	0
14	1	2	2	4	2	2	2	2	4	2	2	4	4	2
14	1	3	2	3	3	3	3	2	4	4	4	5	4	4
14	1	4	2	4	2	2	2	2	4	2	2	4	4	4
14	2	1	2	4	2	2	2	2	4	4	4	4	4	5	1	0	0	0	0	0	0	0
14	2	2	2	4	2	2	2	2	4	4	4	5	5	5
14	2	3	2	4	2	2	2	2	4	4	4	5	5	5
14	2	4	2	4	2	2	2	2	4	4	4	4	4	3
15	1	1	2	4	2	2	2	2	4	2	4	4	4	4	1	1	1	1	0	0	0	0
15	1	2	2	4	2	2	2	2	4	2	2	4	4	4
15	1	3	2	4	2	2	2	2	4	2	4	4	4	4
15	1	4	2	2	2	2	2	2	4	2	4	4	4	4
15	2	1	4	2	4	3	3	2	2	2	2	4	2	2	1	1	1	0	0	0	0	0
15	2	2	2	4	2	2	2	2	4	4	4	4	4	4
15	2	3	2	4	2	2	2	2	4	4	4	4	4	4
15	2	4	2	4	2	2	2	2	4	4	4	4	4	4
16	2	1	2	4	2	2	2	2	4	4	4	4	4	4	1	0	1	0	0	0	0	1
16	2	2	2	4	2	2	2	2	4	4	4	4	4	4
16	2	3	2	4	2	2	2	2	4	4	4	4	4	4
16	2	4	2	4	2	2	2	2	4	4	4	4	4	4
16	1	1	2	4	2	2	2	2	4	2	4	4	4	4	0	1	0	0	0	0	0	1
16	1	2	2	4	2	2	2	2	4	2	4	4	4	4
16	1	3	2	4	2	2	2	2	4	2	4	4	4	4
16	1	4	2	4	4	2	2	2	4	2	4	4	4	4
17	1	1	2	4	2	2	2	2	4	2	2	4	4	4	1	1	1	0	0	0	0	0
17	1	2	2	4	4	2	2	2	4	2	4	4	4	4
17	1	3	2	4	2	2	2	2	4	2	4	4	4	4
17	1	4	2	2	2	2	2	2	4	2	4	4	4	4
17	2	1	4	2	4	3	3	2	4	2	3	4	2	2	1	1	1	0	0	0	0	0
17	2	2	2	4	2	2	2	2	4	4	4	4	4	4
17	2	3	2	4	2	2	2	2	4	2	4	4	4	4
17	2	4	2	4	2	2	2	2	2	2	4	4	4	4
18	1	1	2	4	2	2	2	2	3	2	2	4	4	4	0	1	0	0	1	0	0	0
18	1	2	2	4	2	2	2	2	4	4	2	4	4	4
18	1	3	2	4	2	2	2	2	4	2	4	4	4	4
18	1	4	2	4	2	2	2	2	4	2	4	4	4	4
18	2	1	4	2	4	3	3	2	2	2	2	4	2	2	0	0	1	0	0	0	0	1
18	2	2	2	4	2	2	2	2	4	4	4	4	4	4
18	2	3	2	4	2	2	2	2	2	4	4	4	4	4
18	2	4	2	4	2	2	2	2	4	4	4	4	4	4
19	2	1	2	4	2	2	2	2	4	4	4	4	4	4	0	0	1	0	0	0	0	1
19	2	2	2	4	2	2	2	2	4	4	4	4	4	4
19	2	3	2	2	2	2	2	2	2	2	4	4	4	4
19	2	4	2	4	2	2	2	2	4	4	4	4	4	4
19	1	1	2	2	2	2	2	2	4	2	2	4	4	4	1	1	1	0	0	0	0	0
19	1	2	2	4	2	2	2	2	4	2	2	4	4	4
19	1	3	2	4	2	2	2	2	4	2	4	4	4	4
19	1	4	2	2	2	2	2	2	4	2	4	4	4	2
20	1	1	2	2	2	2	2	2	4	2	4	4	4	4	1	0	1	0	0	0	0	0
20	1	2	2	4	2	2	2	2	4	2	4	4	4	4
20	1	3	2	4	2	2	2	2	4	2	4	2	4	4
20	1	4	2	2	2	2	2	2	4	2	2	4	4	4
20	2	1	2	4	2	2	2	2	4	4	4	4	4	4	0	1	0	0	1	0	0	0
20	2	2	2	4	2	2	2	2	4	4	4	4	4	4
20	2	3	2	4	2	2	2	2	4	4	4	4	4	4
20	2	4	2	4	2	2	2	2	4	4	4	4	4	4

## Sheet: Read_me
Read me:
Sex: 1=Woman, 2=Man
Sensor: 1=Faros, 2=Tcore, 3=GENEActiv, 4=GPS
Likert-Type items (E-P): 1=Strongly agree, 2=Agree, 3=Undecided, 4=Disagree, 5=Strongly disagree
Yes-No questions (Hindering factors): 0=No, 1=Yes
Sensor: 1=Faros, 2=Tcore, 3=GENEActiv, 4=GPS
