# Supplementary material for: Feasibility and acceptability of research-grade wearables for health and labor capacity monitoring in the context of climate change and heat stress: The case of Nouna, Burkina Faso
Source: PLoS One. 2025 Oct 15;20(10):e0330835. doi: 10.1371/journal.pone.0330835 (PMC12527170; doi:10.1371/journal.pone.0330835)
Supplement: S6 — (XLSX) [file pone.0330835.s006.xlsx]

## Sheet: dataCompleteness
Item	Device	Household	Sex	data_completeness_perc
1	Tcore	1	W	100
2	Tcore	1	M	100
3	Tcore	2	W	99
4	Tcore	2	M	96
5	Tcore	3	W	99
6	Tcore	3	M	99
7	Tcore	4	W	89
8	Tcore	4	M	82
9	Tcore	5	W	98
10	Tcore	5	M	100
11	Tcore	6	W	100
12	Tcore	6	M	99
13	Tcore	7	W	100
14	Tcore	7	M	99
15	Tcore	8	W	88
16	Tcore	8	M	87
17	Tcore	9	W	57
18	Tcore	9	M	100
19	Tcore	11	W	NA
20	Tcore	11	M	97
21	Tcore	10	W	96
22	Tcore	10	M	80
23	Tcore	12	W	100
24	Tcore	12	M	100
25	Tcore	13	W	94
26	Tcore	13	M	94
27	Tcore	14	W	100
28	Tcore	14	M	100
29	Tcore	15	W	75
30	Tcore	15	M	98
31	Tcore	16	W	92
32	Tcore	16	M	98
33	Tcore	17	W	98
34	Tcore	17	M	91
35	Tcore	18	W	93
36	Tcore	18	M	90
37	Tcore	19	W	100
38	Tcore	19	M	100
39	Tcore	20	W	96
40	Tcore	20	M	86
41	Faros	1	W	100
42	Faros	1	M	100
43	Faros	2	W	100
44	Faros	2	M	100
45	Faros	3	W	100
46	Faros	3	M	100
47	Faros	4	W	100
48	Faros	4	M	100
49	Faros	5	W	100
50	Faros	5	M	100
51	Faros	6	W	100
52	Faros	6	M	100
53	Faros	7	W	100
54	Faros	7	M	100
55	Faros	8	W	100
56	Faros	8	M	100
57	Faros	9	W	100
58	Faros	9	M	99
59	Faros	11	W	100
60	Faros	11	M	100
61	Faros	10	W	100
62	Faros	10	M	99
63	Faros	12	W	100
64	Faros	12	M	100
65	Faros	13	W	100
66	Faros	13	M	100
67	Faros	14	W	94
68	Faros	14	M	100
69	Faros	15	W	100
70	Faros	15	M	100
71	Faros	16	W	100
72	Faros	16	M	100
73	Faros	17	W	99
74	Faros	17	M	100
75	Faros	18	W	94
76	Faros	18	M	NA
77	Faros	19	W	100
78	Faros	19	M	100
79	Faros	20	W	92
80	Faros	20	M	82
81	GPS	1	W	10
82	GPS	1	M	2
83	GPS	2	W	67
84	GPS	2	M	NA
85	GPS	3	W	33
86	GPS	3	M	32
87	GPS	4	W	74
88	GPS	4	M	66
89	GPS	5	W	43
90	GPS	5	M	51
91	GPS	6	W	76
92	GPS	6	M	57
93	GPS	7	W	61
94	GPS	7	M	57
95	GPS	8	W	57
96	GPS	8	M	65
97	GPS	9	W	59
98	GPS	9	M	70
99	GPS	11	W	72
100	GPS	11	M	72
101	GPS	10	W	65
102	GPS	10	M	78
103	GPS	12	W	78
104	GPS	12	M	66
105	GPS	13	W	56
106	GPS	13	M	76
107	GPS	14	W	74
108	GPS	14	M	65
109	GPS	15	W	77
110	GPS	15	M	72
111	GPS	16	W	76
112	GPS	16	M	71
113	GPS	17	W	76
114	GPS	17	M	68
115	GPS	18	W	65
116	GPS	18	M	69
117	GPS	19	W	57
118	GPS	19	M	69
119	GPS	20	W	68
120	GPS	20	M	80
121	GENEActiv	1	W	91
122	GENEActiv	1	M	86
123	GENEActiv	2	W	90
124	GENEActiv	2	M	96
125	GENEActiv	3	W	91
126	GENEActiv	3	M	88
127	GENEActiv	4	W	90
128	GENEActiv	4	M	86
129	GENEActiv	5	W	91
130	GENEActiv	5	M	86
131	GENEActiv	6	W	90
132	GENEActiv	6	M	85
133	GENEActiv	7	W	40
134	GENEActiv	7	M	92
135	GENEActiv	8	W	93
136	GENEActiv	8	M	85
137	GENEActiv	9	W	93
138	GENEActiv	9	M	98
139	GENEActiv	11	W	90
140	GENEActiv	11	M	94
141	GENEActiv	10	W	94
142	GENEActiv	10	M	NA
143	GENEActiv	12	W	93
144	GENEActiv	12	M	96
145	GENEActiv	13	W	92
146	GENEActiv	13	M	89
147	GENEActiv	14	W	95
148	GENEActiv	14	M	90
149	GENEActiv	15	W	95
150	GENEActiv	15	M	93
151	GENEActiv	16	W	95
152	GENEActiv	16	M	85
153	GENEActiv	17	W	94
154	GENEActiv	17	M	94
155	GENEActiv	18	W	93
156	GENEActiv	18	M	98
157	GENEActiv	19	W	97
158	GENEActiv	19	M	96
159	GENEActiv	20	W	89
160	GENEActiv	20	M	94
161	Hygrometer	1	NA	100
162	Hygrometer	2	NA	100
163	Hygrometer	3	NA	100
164	Hygrometer	4	NA	100
165	Hygrometer	5	NA	28
166	Hygrometer	6	NA	100
167	Hygrometer	7	NA	50
168	Hygrometer	8	NA	100
169	Hygrometer	9	NA	100
170	Hygrometer	11	NA	100
171	Hygrometer	10	NA	NA
172	Hygrometer	12	NA	100
173	Hygrometer	13	NA	100
174	Hygrometer	14	NA	100
175	Hygrometer	15	NA	100
176	Hygrometer	16	NA	50
177	Hygrometer	17	NA	100
178	Hygrometer	18	NA	100
179	Hygrometer	19	NA	NA
180	Hygrometer	20	NA	NA
